# Supplementary material for: Labeled TEMPO-Oxidized Mannan Differentiates Binding Profiles within the Collectin Families
Source: Int J Mol Sci. 2022 Dec 16;23(24):16067. doi: 10.3390/ijms232416067 (PMC9786299; doi:10.3390/ijms232416067)
Supplement: Supplementary file 1 [file ijms-23-16067-s001.zip]

Archive with 1 entries (1 files):
- ijms-2042914-supplementary.pdf
